# Supplementary material for: Co-alterations of circadian clock gene transcripts in human placenta in preeclampsia
Source: Sci Rep. 2022 Oct 25;12:17856. doi: 10.1038/s41598-022-22507-3 (PMC9596722; doi:10.1038/s41598-022-22507-3)
Supplement: Supplementary file 2 — Supplementary Table S3. [file 41598_2022_22507_MOESM2_ESM.xlsx]

## Sheet: Sheet1
pathway	r1	lowCL1	highCL1	r1_95_CI1	p1	fdr1	logFC1	r2	lowCL2	highCL2	r2_95_CI2	p2	fdr2	logFC2
REACTOME_TRANSCRIPTIONAL_REGULATION_BY_RUNX1	-0.57	-0.67	-0.45	-0.57 (-0.67,-0.45)	<.0001	0.0002	-0.1	-0.36	-0.49	-0.23	-0.36 (-0.49, -0.23)	<.0001	0.0009	-0.09
REACTOME_SIGNALING_BY_HEDGEHOG	-0.54	-0.64	-0.42	-0.54 (-0.64,-0.42)	<.0001	0.0002	-0.11	-0.42	-0.53	-0.29	-0.42 (-0.53, -0.29)	<.0001	0.0009	-0.14
REACTOME_NEGATIVE_REGULATION_OF_MET_ACTIVITY	-0.53	-0.63	-0.4	-0.53 (-0.63,-0.4)	<.0001	0.0002	-0.13	-0.29	-0.42	-0.14	-0.29 (-0.42, -0.14)	0.0001	0.0009	-0.17
REACTOME_BETA_CATENIN_INDEPENDENT_WNT_SIGNALING	-0.51	-0.62	-0.39	-0.51 (-0.62,-0.39)	<.0001	0.0002	-0.09	-0.32	-0.45	-0.18	-0.32 (-0.45, -0.18)	<.0001	0.0009	-0.11
REACTOME_HEDGEHOG_ON_STATE	-0.5	-0.61	-0.37	-0.5 (-0.61,-0.37)	<.0001	0.0002	-0.13	-0.38	-0.5	-0.24	-0.38 (-0.5, -0.24)	<.0001	0.0009	-0.18
KEGG_BETA_ALANINE_METABOLISM	-0.5	-0.61	-0.37	-0.5 (-0.61,-0.37)	<.0001	0.0002	-0.14	-0.33	-0.46	-0.19	-0.33 (-0.46, -0.19)	<.0001	0.0009	-0.13
REACTOME_ANTIGEN_PROCESSING_CROSS_PRESENTATION	-0.5	-0.6	-0.37	-0.5 (-0.6,-0.37)	<.0001	0.0002	-0.17	-0.27	-0.4	-0.13	-0.27 (-0.4, -0.13)	0.0003	0.0019	-0.16
REACTOME_PCP_CE_PATHWAY	-0.49	-0.6	-0.37	-0.49 (-0.6,-0.37)	<.0001	0.0002	-0.14	-0.29	-0.42	-0.15	-0.29 (-0.42, -0.15)	0.0001	0.0009	-0.15
REACTOME_SIGNALING_BY_NOTCH4	-0.49	-0.6	-0.36	-0.49 (-0.6,-0.36)	<.0001	0.0002	-0.11	-0.3	-0.43	-0.15	-0.3 (-0.43, -0.15)	<.0001	0.0009	-0.16
REACTOME_METALLOPROTEASE_DUBS	-0.49	-0.6	-0.36	-0.49 (-0.6,-0.36)	<.0001	0.0002	-0.19	-0.25	-0.38	-0.1	-0.25 (-0.38, -0.1)	0.001	0.0047	-0.14
KEGG_PROPANOATE_METABOLISM	-0.49	-0.6	-0.36	-0.49 (-0.6,-0.36)	<.0001	0.0002	-0.21	-0.34	-0.46	-0.2	-0.34 (-0.46, -0.2)	<.0001	0.0009	-0.13
REACTOME_HEDGEHOG_OFF_STATE	-0.49	-0.6	-0.36	-0.49 (-0.6,-0.36)	<.0001	0.0002	-0.12	-0.39	-0.51	-0.25	-0.39 (-0.51, -0.25)	<.0001	0.0009	-0.18
WP_7OXOC_AND_7BETAHC_PATHWAYS	-0.48	-0.6	-0.35	-0.48 (-0.6,-0.35)	<.0001	0.0002	-0.19	-0.27	-0.4	-0.13	-0.27 (-0.4, -0.13)	0.0003	0.0019	-0.17
REACTOME_TRANSCRIPTIONAL_REGULATION_BY_RUNX2	-0.48	-0.59	-0.35	-0.48 (-0.59,-0.35)	<.0001	0.0002	-0.1	-0.36	-0.48	-0.22	-0.36 (-0.48, -0.22)	<.0001	0.0009	-0.12
REACTOME_SIGNALING_BY_NOTCH	-0.48	-0.59	-0.35	-0.48 (-0.59,-0.35)	<.0001	0.0002	-0.08	-0.26	-0.4	-0.12	-0.26 (-0.4, -0.12)	0.0004	0.0023	-0.07
REACTOME_ASYMMETRIC_LOCALIZATION_OF_PCP_PROTEINS	-0.48	-0.59	-0.35	-0.48 (-0.59,-0.35)	<.0001	0.0002	-0.16	-0.32	-0.45	-0.18	-0.32 (-0.45, -0.18)	<.0001	0.0009	-0.2
REACTOME_CYTOPROTECTION_BY_HMOX1	-0.48	-0.59	-0.35	-0.48 (-0.59,-0.35)	<.0001	0.0002	-0.13	-0.34	-0.47	-0.2	-0.34 (-0.47, -0.2)	<.0001	0.0009	-0.14
REACTOME_PTEN_REGULATION	-0.48	-0.59	-0.35	-0.48 (-0.59,-0.35)	<.0001	0.0002	-0.11	-0.32	-0.45	-0.18	-0.32 (-0.45, -0.18)	<.0001	0.0009	-0.09
REACTOME_HEDGEHOG_LIGAND_BIOGENESIS	-0.48	-0.59	-0.35	-0.48 (-0.59,-0.35)	<.0001	0.0002	-0.16	-0.32	-0.45	-0.18	-0.32 (-0.45, -0.18)	<.0001	0.0009	-0.18
REACTOME_CELLULAR_RESPONSE_TO_CHEMICAL_STRESS	-0.47	-0.59	-0.34	-0.47 (-0.59,-0.34)	<.0001	0.0002	-0.13	-0.35	-0.48	-0.22	-0.35 (-0.48, -0.22)	<.0001	0.0009	-0.13
REACTOME_DEGRADATION_OF_GLI1_BY_THE_PROTEASOME	-0.47	-0.59	-0.34	-0.47 (-0.59,-0.34)	<.0001	0.0002	-0.16	-0.35	-0.47	-0.21	-0.35 (-0.47, -0.21)	<.0001	0.0009	-0.22
REACTOME_REGULATION_OF_HMOX1_EXPRESSION_AND_ACTIVITY	-0.47	-0.58	-0.34	-0.47 (-0.58,-0.34)	<.0001	0.0002	-0.15	-0.32	-0.45	-0.18	-0.32 (-0.45, -0.18)	<.0001	0.0009	-0.19
REACTOME_DEGRADATION_OF_DVL	-0.47	-0.58	-0.34	-0.47 (-0.58,-0.34)	<.0001	0.0002	-0.17	-0.32	-0.44	-0.18	-0.32 (-0.44, -0.18)	<.0001	0.0009	-0.19
REACTOME_REGULATION_OF_MRNA_STABILITY_BY_PROTEINS_THAT_BIND_AU_RICH_ELEMENTS	-0.47	-0.58	-0.34	-0.47 (-0.58,-0.34)	<.0001	0.0002	-0.15	-0.35	-0.47	-0.21	-0.35 (-0.47, -0.21)	<.0001	0.0009	-0.17
REACTOME_AUF1_HNRNP_D0_BINDS_AND_DESTABILIZES_MRNA	-0.47	-0.58	-0.34	-0.47 (-0.58,-0.34)	<.0001	0.0002	-0.18	-0.32	-0.45	-0.18	-0.32 (-0.45, -0.18)	<.0001	0.0009	-0.23
REACTOME_DEGRADATION_OF_AXIN	-0.47	-0.58	-0.33	-0.47 (-0.58,-0.33)	<.0001	0.0002	-0.19	-0.31	-0.44	-0.17	-0.31 (-0.44, -0.17)	<.0001	0.0009	-0.23
REACTOME_MAPK6_MAPK4_SIGNALING	-0.47	-0.58	-0.33	-0.47 (-0.58,-0.33)	<.0001	0.0002	-0.14	-0.34	-0.47	-0.2	-0.34 (-0.47, -0.2)	<.0001	0.0009	-0.15
REACTOME_TRANSCRIPTIONAL_REGULATION_BY_RUNX3	-0.47	-0.58	-0.33	-0.47 (-0.58,-0.33)	<.0001	0.0002	-0.11	-0.31	-0.44	-0.17	-0.31 (-0.44, -0.17)	<.0001	0.0009	-0.16
REACTOME_HOST_INTERACTIONS_OF_HIV_FACTORS	-0.47	-0.58	-0.33	-0.47 (-0.58,-0.33)	<.0001	0.0002	-0.17	-0.28	-0.41	-0.14	-0.28 (-0.41, -0.14)	0.0002	0.0015	-0.13
REACTOME_REGULATION_OF_RUNX3_EXPRESSION_AND_ACTIVITY	-0.46	-0.58	-0.33	-0.46 (-0.58,-0.33)	<.0001	0.0002	-0.18	-0.32	-0.45	-0.18	-0.32 (-0.45, -0.18)	<.0001	0.0009	-0.21
REACTOME_REGULATION_OF_RAS_BY_GAPS	-0.46	-0.58	-0.33	-0.46 (-0.58,-0.33)	<.0001	0.0002	-0.16	-0.35	-0.47	-0.21	-0.35 (-0.47, -0.21)	<.0001	0.0009	-0.2
REACTOME_NEGATIVE_REGULATION_OF_NOTCH4_SIGNALING	-0.46	-0.58	-0.33	-0.46 (-0.58,-0.33)	<.0001	0.0002	-0.17	-0.32	-0.45	-0.18	-0.32 (-0.45, -0.18)	<.0001	0.0009	-0.21
REACTOME_REGULATION_OF_PTEN_STABILITY_AND_ACTIVITY	-0.46	-0.58	-0.33	-0.46 (-0.58,-0.33)	<.0001	0.0002	-0.19	-0.37	-0.49	-0.23	-0.37 (-0.49, -0.23)	<.0001	0.0009	-0.2
REACTOME_RUNX1_REGULATES_TRANSCRIPTION_OF_GENES_INVOLVED_IN_DIFFERENTIATION_OF_HSCS	-0.46	-0.58	-0.33	-0.46 (-0.58,-0.33)	<.0001	0.0002	-0.14	-0.35	-0.47	-0.21	-0.35 (-0.47, -0.21)	<.0001	0.0009	-0.18
WP_PLATELETMEDIATED_INTERACTIONS_WITH_VASCULAR_AND_CIRCULATING_CELLS	-0.46	-0.57	-0.33	-0.46 (-0.57,-0.33)	<.0001	0.0002	-0.23	-0.26	-0.39	-0.11	-0.26 (-0.39, -0.11)	0.0006	0.0032	-0.15
REACTOME_STABILIZATION_OF_P53	-0.46	-0.57	-0.32	-0.46 (-0.57,-0.32)	<.0001	0.0002	-0.18	-0.3	-0.43	-0.16	-0.3 (-0.43, -0.16)	<.0001	0.0009	-0.21
KEGG_BUTANOATE_METABOLISM	-0.45	-0.57	-0.32	-0.45 (-0.57,-0.32)	<.0001	0.0002	-0.19	-0.26	-0.39	-0.12	-0.26 (-0.39, -0.12)	0.0005	0.0027	-0.11
KEGG_VALINE_LEUCINE_AND_ISOLEUCINE_DEGRADATION	-0.45	-0.57	-0.32	-0.45 (-0.57,-0.32)	<.0001	0.0002	-0.17	-0.21	-0.35	-0.06	-0.21 (-0.35, -0.06)	0.0051	0.0166	-0.09
REACTOME_DECTIN_1_MEDIATED_NONCANONICAL_NF_KB_SIGNALING	-0.45	-0.57	-0.32	-0.45 (-0.57,-0.32)	<.0001	0.0002	-0.15	-0.3	-0.43	-0.16	-0.3 (-0.43, -0.16)	<.0001	0.0009	-0.19
PID_THROMBIN_PAR4_PATHWAY	-0.45	-0.57	-0.32	-0.45 (-0.57,-0.32)	<.0001	0.0002	-0.22	-0.34	-0.46	-0.2	-0.34 (-0.46, -0.2)	<.0001	0.0009	-0.19
REACTOME_CARGO_TRAFFICKING_TO_THE_PERICILIARY_MEMBRANE	-0.45	-0.56	-0.31	-0.45 (-0.56,-0.31)	<.0001	0.0002	-0.11	-0.21	-0.35	-0.06	-0.21 (-0.35, -0.06)	0.0058	0.018	-0.05
REACTOME_TCF_DEPENDENT_SIGNALING_IN_RESPONSE_TO_WNT	-0.45	-0.56	-0.31	-0.45 (-0.56,-0.31)	<.0001	0.0002	-0.06	-0.29	-0.42	-0.15	-0.29 (-0.42, -0.15)	<.0001	0.0009	-0.09
REACTOME_GLUTATHIONE_CONJUGATION	-0.45	-0.56	-0.31	-0.45 (-0.56,-0.31)	<.0001	0.0002	-0.14	-0.31	-0.43	-0.16	-0.31 (-0.43, -0.16)	<.0001	0.0009	-0.17
REACTOME_CHAPERONE_MEDIATED_AUTOPHAGY	-0.44	-0.56	-0.31	-0.44 (-0.56,-0.31)	<.0001	0.0002	-0.17	-0.27	-0.4	-0.13	-0.27 (-0.4, -0.13)	0.0003	0.0019	-0.16
REACTOME_REGULATION_OF_RUNX2_EXPRESSION_AND_ACTIVITY	-0.44	-0.56	-0.31	-0.44 (-0.56,-0.31)	<.0001	0.0002	-0.12	-0.36	-0.48	-0.22	-0.36 (-0.48, -0.22)	<.0001	0.0009	-0.15
REACTOME_DEGRADATION_OF_BETA_CATENIN_BY_THE_DESTRUCTION_COMPLEX	-0.44	-0.56	-0.31	-0.44 (-0.56,-0.31)	<.0001	0.0002	-0.11	-0.35	-0.47	-0.21	-0.35 (-0.47, -0.21)	<.0001	0.0009	-0.15
REACTOME_TGF_BETA_RECEPTOR_SIGNALING_ACTIVATES_SMADS	-0.44	-0.56	-0.31	-0.44 (-0.56,-0.31)	<.0001	0.0002	-0.12	-0.22	-0.35	-0.07	-0.22 (-0.35, -0.07)	0.0042	0.0145	-0.12
REACTOME_VITAMIN_B5_PANTOTHENATE_METABOLISM	-0.44	-0.56	-0.31	-0.44 (-0.56,-0.31)	<.0001	0.0002	-0.31	-0.35	-0.47	-0.21	-0.35 (-0.47, -0.21)	<.0001	0.0009	-0.16
KEGG_PYRUVATE_METABOLISM	-0.44	-0.56	-0.3	-0.44 (-0.56,-0.3)	<.0001	0.0002	-0.13	-0.27	-0.4	-0.13	-0.27 (-0.4, -0.13)	0.0003	0.0019	-0.09
REACTOME_METABOLISM_OF_POLYAMINES	-0.44	-0.56	-0.3	-0.44 (-0.56,-0.3)	<.0001	0.0002	-0.15	-0.32	-0.44	-0.17	-0.32 (-0.44, -0.17)	<.0001	0.0009	-0.21
REACTOME_CROSS_PRESENTATION_OF_SOLUBLE_EXOGENOUS_ANTIGENS_ENDOSOMES	-0.44	-0.56	-0.3	-0.44 (-0.56,-0.3)	<.0001	0.0002	-0.17	-0.3	-0.43	-0.16	-0.3 (-0.43, -0.16)	<.0001	0.0009	-0.21
WP_CELLTYPE_DEPENDENT_SELECTIVITY_OF_CCK2R_SIGNALING	-0.43	-0.55	-0.3	-0.43 (-0.55,-0.3)	<.0001	0.0002	-0.16	-0.23	-0.37	-0.08	-0.23 (-0.37, -0.08)	0.0023	0.009	-0.12
REACTOME_COOPERATION_OF_PDCL_PHLP1_AND_TRIC_CCT_IN_G_PROTEIN_BETA_FOLDING	-0.43	-0.55	-0.3	-0.43 (-0.55,-0.3)	<.0001	0.0002	-0.19	-0.23	-0.37	-0.09	-0.23 (-0.37, -0.09)	0.002	0.0081	-0.15
REACTOME_SCF_SKP2_MEDIATED_DEGRADATION_OF_P27_P21	-0.43	-0.55	-0.29	-0.43 (-0.55,-0.29)	<.0001	0.0002	-0.15	-0.27	-0.4	-0.13	-0.27 (-0.4, -0.13)	0.0003	0.0019	-0.2
REACTOME_REGULATION_OF_FZD_BY_UBIQUITINATION	-0.43	-0.55	-0.29	-0.43 (-0.55,-0.29)	<.0001	0.0002	-0.12	-0.36	-0.48	-0.22	-0.36 (-0.48, -0.22)	<.0001	0.0009	-0.15
REACTOME_ABC_FAMILY_PROTEINS_MEDIATED_TRANSPORT	-0.43	-0.55	-0.29	-0.43 (-0.55,-0.29)	<.0001	0.0002	-0.12	-0.25	-0.38	-0.1	-0.25 (-0.38, -0.1)	0.0009	0.0044	-0.1
REACTOME_CLASS_I_MHC_MEDIATED_ANTIGEN_PROCESSING_PRESENTATION	-0.43	-0.55	-0.29	-0.43 (-0.55,-0.29)	<.0001	0.0002	-0.07	-0.32	-0.45	-0.18	-0.32 (-0.45, -0.18)	<.0001	0.0009	-0.07
REACTOME_TNFR2_NON_CANONICAL_NF_KB_PATHWAY	-0.42	-0.54	-0.29	-0.42 (-0.54,-0.29)	<.0001	0.0002	-0.1	-0.2	-0.34	-0.05	-0.2 (-0.34, -0.05)	0.0083	0.0235	-0.11
REACTOME_CYCLIN_A_CDK2_ASSOCIATED_EVENTS_AT_S_PHASE_ENTRY	-0.42	-0.54	-0.29	-0.42 (-0.54,-0.29)	<.0001	0.0002	-0.13	-0.27	-0.41	-0.13	-0.27 (-0.41, -0.13)	0.0003	0.0019	-0.17
REACTOME_PEROXISOMAL_PROTEIN_IMPORT	-0.42	-0.54	-0.28	-0.42 (-0.54,-0.28)	<.0001	0.0002	-0.12	-0.36	-0.49	-0.23	-0.36 (-0.49, -0.23)	<.0001	0.0009	-0.17
REACTOME_DEFECTIVE_CFTR_CAUSES_CYSTIC_FIBROSIS	-0.42	-0.54	-0.28	-0.42 (-0.54,-0.28)	<.0001	0.0002	-0.14	-0.28	-0.41	-0.14	-0.28 (-0.41, -0.14)	0.0002	0.0015	-0.18
KEGG_PROTEASOME	-0.42	-0.54	-0.28	-0.42 (-0.54,-0.28)	<.0001	0.0002	-0.17	-0.31	-0.44	-0.17	-0.31 (-0.44, -0.17)	<.0001	0.0009	-0.22
REACTOME_SIGNALING_BY_THE_B_CELL_RECEPTOR_BCR	-0.42	-0.54	-0.28	-0.42 (-0.54,-0.28)	<.0001	0.0002	-0.07	-0.27	-0.4	-0.12	-0.27 (-0.4, -0.12)	0.0004	0.0023	-0.1
REACTOME_UCH_PROTEINASES	-0.42	-0.54	-0.28	-0.42 (-0.54,-0.28)	<.0001	0.0002	-0.14	-0.35	-0.48	-0.22	-0.35 (-0.48, -0.22)	<.0001	0.0009	-0.16
REACTOME_SIGNALING_BY_WNT	-0.41	-0.53	-0.27	-0.41 (-0.53,-0.27)	<.0001	0.0002	-0.04	-0.3	-0.43	-0.15	-0.3 (-0.43, -0.15)	<.0001	0.0009	-0.07
WP_PHYTOCHEMICAL_ACTIVITY_ON_NRF2_TRANSCRIPTIONAL_ACTIVATION	-0.41	-0.53	-0.27	-0.41 (-0.53,-0.27)	<.0001	0.0002	-0.26	-0.23	-0.37	-0.09	-0.23 (-0.37, -0.09)	0.0018	0.0075	-0.22
BIOCARTA_SPPA_PATHWAY	-0.41	-0.53	-0.27	-0.41 (-0.53,-0.27)	<.0001	0.0002	-0.17	-0.26	-0.39	-0.12	-0.26 (-0.39, -0.12)	0.0005	0.0027	-0.24
BIOCARTA_AGPCR_PATHWAY	-0.41	-0.53	-0.27	-0.41 (-0.53,-0.27)	<.0001	0.0002	-0.2	-0.21	-0.35	-0.06	-0.21 (-0.35, -0.06)	0.006	0.0185	-0.18
REACTOME_ABC_TRANSPORTER_DISORDERS	-0.41	-0.53	-0.27	-0.41 (-0.53,-0.27)	<.0001	0.0002	-0.12	-0.24	-0.37	-0.09	-0.24 (-0.37, -0.09)	0.0018	0.0075	-0.11
REACTOME_C_TYPE_LECTIN_RECEPTORS_CLRS	-0.4	-0.52	-0.26	-0.4 (-0.52,-0.26)	<.0001	0.0002	-0.08	-0.27	-0.4	-0.12	-0.27 (-0.4, -0.12)	0.0003	0.0019	-0.11
REACTOME_RHO_GTPASES_ACTIVATE_NADPH_OXIDASES	-0.4	-0.52	-0.26	-0.4 (-0.52,-0.26)	<.0001	0.0002	-0.18	-0.18	-0.32	-0.03	-0.18 (-0.32, -0.03)	0.021	0.0473	-0.13
REACTOME_INTRACELLULAR_SIGNALING_BY_SECOND_MESSENGERS	-0.4	-0.52	-0.26	-0.4 (-0.52,-0.26)	<.0001	0.0002	-0.05	-0.21	-0.35	-0.06	-0.21 (-0.35, -0.06)	0.0052	0.0169	-0.04
WP_PROTEASOME_DEGRADATION	-0.4	-0.52	-0.26	-0.4 (-0.52,-0.26)	<.0001	0.0002	-0.11	-0.29	-0.42	-0.15	-0.29 (-0.42, -0.15)	<.0001	0.0009	-0.19
REACTOME_LISTERIA_MONOCYTOGENES_ENTRY_INTO_HOST_CELLS	-0.4	-0.52	-0.26	-0.4 (-0.52,-0.26)	<.0001	0.0002	-0.08	-0.27	-0.4	-0.12	-0.27 (-0.4, -0.12)	0.0003	0.0019	-0.14
REACTOME_G1_S_DNA_DAMAGE_CHECKPOINTS	-0.4	-0.52	-0.26	-0.4 (-0.52,-0.26)	<.0001	0.0002	-0.14	-0.27	-0.4	-0.12	-0.27 (-0.4, -0.12)	0.0004	0.0023	-0.17
PID_IL8_CXCR1_PATHWAY	-0.39	-0.52	-0.25	-0.39 (-0.52,-0.25)	<.0001	0.0002	-0.2	-0.19	-0.33	-0.04	-0.19 (-0.33, -0.04)	0.0115	0.0301	-0.14
REACTOME_INTERLEUKIN_12_SIGNALING	-0.39	-0.52	-0.25	-0.39 (-0.52,-0.25)	<.0001	0.0002	-0.12	-0.15	-0.3	0	-0.15 (-0.3, 0)	0.0433	0.0839	-0.11
REACTOME_APC_C_CDH1_MEDIATED_DEGRADATION_OF_CDC20_AND_OTHER_APC_C_CDH1_TARGETED_PROTEINS_IN_LATE_MITOSIS_EARLY_G1	-0.39	-0.52	-0.25	-0.39 (-0.52,-0.25)	<.0001	0.0002	-0.13	-0.26	-0.39	-0.11	-0.26 (-0.39, -0.11)	0.0005	0.0027	-0.15
REACTOME_APOPTOSIS	-0.39	-0.52	-0.25	-0.39 (-0.52,-0.25)	<.0001	0.0002	-0.06	-0.19	-0.33	-0.04	-0.19 (-0.33, -0.04)	0.012	0.0309	-0.09
BIOCARTA_LAIR_PATHWAY	-0.39	-0.52	-0.25	-0.39 (-0.52,-0.25)	<.0001	0.0002	-0.2	-0.19	-0.33	-0.04	-0.19 (-0.33, -0.04)	0.0112	0.0296	-0.17
WP_CELLS_AND_MOLECULES_INVOLVED_IN_LOCAL_ACUTE_INFLAMMATORY_RESPONSE	-0.39	-0.52	-0.25	-0.39 (-0.52,-0.25)	<.0001	0.0002	-0.2	-0.19	-0.33	-0.04	-0.19 (-0.33, -0.04)	0.0112	0.0296	-0.17
REACTOME_DOWNSTREAM_SIGNALING_EVENTS_OF_B_CELL_RECEPTOR_BCR	-0.39	-0.52	-0.25	-0.39 (-0.52,-0.25)	<.0001	0.0002	-0.08	-0.28	-0.41	-0.14	-0.28 (-0.41, -0.14)	0.0002	0.0015	-0.13
KEGG_CARDIAC_MUSCLE_CONTRACTION	-0.39	-0.52	-0.25	-0.39 (-0.52,-0.25)	<.0001	0.0002	-0.14	-0.16	-0.3	-0.01	-0.16 (-0.3, -0.01)	0.0382	0.0755	-0.09
REACTOME_PROTEIN_METHYLATION	-0.39	-0.52	-0.25	-0.39 (-0.52,-0.25)	<.0001	0.0002	-0.17	-0.17	-0.31	-0.02	-0.17 (-0.31, -0.02)	0.0273	0.0576	-0.18
REACTOME_PEROXISOMAL_LIPID_METABOLISM	-0.39	-0.51	-0.25	-0.39 (-0.51,-0.25)	<.0001	0.0002	-0.12	-0.22	-0.36	-0.08	-0.22 (-0.36, -0.08)	0.0031	0.0113	-0.08
REACTOME_SIGNAL_AMPLIFICATION	-0.39	-0.51	-0.25	-0.39 (-0.51,-0.25)	<.0001	0.0002	-0.16	-0.25	-0.38	-0.1	-0.25 (-0.38, -0.1)	0.0009	0.0044	-0.16
REACTOME_G_PROTEIN_MEDIATED_EVENTS	-0.39	-0.51	-0.25	-0.39 (-0.51,-0.25)	<.0001	0.0002	-0.14	-0.26	-0.39	-0.11	-0.26 (-0.39, -0.11)	0.0005	0.0027	-0.13
REACTOME_PHASE_II_CONJUGATION_OF_COMPOUNDS	-0.39	-0.51	-0.25	-0.39 (-0.51,-0.25)	<.0001	0.0002	-0.11	-0.32	-0.45	-0.18	-0.32 (-0.45, -0.18)	<.0001	0.0009	-0.11
WP_EXTRACELLULAR_VESICLES_IN_THE_CROSSTALK_OF_CARDIAC_CELLS	-0.39	-0.51	-0.25	-0.39 (-0.51,-0.25)	<.0001	0.0002	-0.13	-0.28	-0.41	-0.14	-0.28 (-0.41, -0.14)	0.0002	0.0015	-0.19
REACTOME_ASSEMBLY_OF_THE_PRE_REPLICATIVE_COMPLEX	-0.39	-0.51	-0.25	-0.39 (-0.51,-0.25)	<.0001	0.0002	-0.13	-0.3	-0.43	-0.16	-0.3 (-0.43, -0.16)	<.0001	0.0009	-0.17
REACTOME_CLEC7A_DECTIN_1_SIGNALING	-0.39	-0.51	-0.24	-0.39 (-0.51,-0.24)	<.0001	0.0002	-0.07	-0.26	-0.39	-0.11	-0.26 (-0.39, -0.11)	0.0007	0.0036	-0.11
REACTOME_ADP_SIGNALLING_THROUGH_P2Y_PURINOCEPTOR_1	-0.39	-0.51	-0.24	-0.39 (-0.51,-0.24)	<.0001	0.0002	-0.17	-0.23	-0.36	-0.08	-0.23 (-0.36, -0.08)	0.0025	0.0098	-0.16
REACTOME_ORC1_REMOVAL_FROM_CHROMATIN	-0.39	-0.51	-0.24	-0.39 (-0.51,-0.24)	<.0001	0.0002	-0.13	-0.31	-0.44	-0.17	-0.31 (-0.44, -0.17)	<.0001	0.0009	-0.18
REACTOME_SYNTHESIS_OF_BILE_ACIDS_AND_BILE_SALTS	-0.39	-0.51	-0.24	-0.39 (-0.51,-0.24)	<.0001	0.0002	-0.09	-0.2	-0.34	-0.06	-0.2 (-0.34, -0.06)	0.007	0.0205	-0.11
REACTOME_PROGRAMMED_CELL_DEATH	-0.38	-0.51	-0.24	-0.38 (-0.51,-0.24)	<.0001	0.0002	-0.06	-0.18	-0.33	-0.04	-0.18 (-0.33, -0.04)	0.0148	0.0366	-0.08
BIOCARTA_SRCRPTP_PATHWAY	-0.38	-0.51	-0.24	-0.38 (-0.51,-0.24)	<.0001	0.0002	-0.17	-0.19	-0.33	-0.05	-0.19 (-0.33, -0.05)	0.0102	0.0279	-0.1
REACTOME_CARGO_RECOGNITION_FOR_CLATHRIN_MEDIATED_ENDOCYTOSIS	-0.38	-0.5	-0.23	-0.38 (-0.5,-0.23)	<.0001	0.0002	-0.09	-0.16	-0.3	-0.01	-0.16 (-0.3, -0.01)	0.0356	0.0711	-0.07
WP_KENNEDY_PATHWAY_FROM_SPHINGOLIPIDS	-0.37	-0.5	-0.23	-0.37 (-0.5,-0.23)	<.0001	0.0002	-0.26	-0.22	-0.36	-0.07	-0.22 (-0.36, -0.07)	0.0034	0.0123	-0.19
REACTOME_NEDDYLATION	-0.37	-0.5	-0.23	-0.37 (-0.5,-0.23)	<.0001	0.0002	-0.08	-0.37	-0.49	-0.23	-0.37 (-0.49, -0.23)	<.0001	0.0009	-0.12
REACTOME_APC_C_MEDIATED_DEGRADATION_OF_CELL_CYCLE_PROTEINS	-0.36	-0.49	-0.22	-0.36 (-0.49,-0.22)	<.0001	0.0002	-0.11	-0.25	-0.39	-0.11	-0.25 (-0.39, -0.11)	0.0008	0.004	-0.12
REACTOME_GAP_JUNCTION_DEGRADATION	-0.36	-0.49	-0.22	-0.36 (-0.49,-0.22)	<.0001	0.0002	-0.2	-0.18	-0.32	-0.03	-0.18 (-0.32, -0.03)	0.0167	0.0397	-0.12
BIOCARTA_PROTEASOME_PATHWAY	-0.36	-0.49	-0.22	-0.36 (-0.49,-0.22)	<.0001	0.0002	-0.14	-0.3	-0.43	-0.16	-0.3 (-0.43, -0.16)	<.0001	0.0009	-0.15
REACTOME_DOWNREGULATION_OF_TGF_BETA_RECEPTOR_SIGNALING	-0.36	-0.49	-0.22	-0.36 (-0.49,-0.22)	<.0001	0.0002	-0.1	-0.16	-0.31	-0.01	-0.16 (-0.31, -0.01)	0.0316	0.0643	-0.08
REACTOME_CITRIC_ACID_CYCLE_TCA_CYCLE	-0.36	-0.49	-0.22	-0.36 (-0.49,-0.22)	<.0001	0.0002	-0.19	-0.23	-0.37	-0.09	-0.23 (-0.37, -0.09)	0.0018	0.0075	-0.13
REACTOME_FC_EPSILON_RECEPTOR_FCERI_SIGNALING	-0.36	-0.49	-0.22	-0.36 (-0.49,-0.22)	<.0001	0.0002	-0.07	-0.21	-0.35	-0.06	-0.21 (-0.35, -0.06)	0.0054	0.0173	-0.1
REACTOME_THE_ROLE_OF_GTSE1_IN_G2_M_PROGRESSION_AFTER_G2_CHECKPOINT	-0.36	-0.49	-0.21	-0.36 (-0.49,-0.21)	<.0001	0.0002	-0.11	-0.26	-0.39	-0.11	-0.26 (-0.39, -0.11)	0.0005	0.0027	-0.16
REACTOME_GABA_RECEPTOR_ACTIVATION	-0.36	-0.49	-0.21	-0.36 (-0.49,-0.21)	<.0001	0.0002	-0.14	-0.19	-0.33	-0.05	-0.19 (-0.33, -0.05)	0.0106	0.0285	-0.11
REACTOME_SYNTHESIS_OF_BILE_ACIDS_AND_BILE_SALTS_VIA_7ALPHA_HYDROXYCHOLESTEROL	-0.36	-0.48	-0.21	-0.36 (-0.48,-0.21)	<.0001	0.0002	-0.1	-0.23	-0.36	-0.08	-0.23 (-0.36, -0.08)	0.0026	0.01	-0.13
REACTOME_ANTIGEN_PROCESSING_UBIQUITINATION_PROTEASOME_DEGRADATION	-0.35	-0.48	-0.21	-0.35 (-0.48,-0.21)	<.0001	0.0002	-0.05	-0.33	-0.46	-0.2	-0.33 (-0.46, -0.2)	<.0001	0.0009	-0.07
KEGG_METABOLISM_OF_XENOBIOTICS_BY_CYTOCHROME_P450	-0.35	-0.48	-0.21	-0.35 (-0.48,-0.21)	<.0001	0.0002	-0.07	-0.18	-0.32	-0.03	-0.18 (-0.32, -0.03)	0.0174	0.041	-0.07
REACTOME_HIV_INFECTION	-0.35	-0.48	-0.21	-0.35 (-0.48,-0.21)	<.0001	0.0002	-0.1	-0.2	-0.34	-0.06	-0.2 (-0.34, -0.06)	0.007	0.0205	-0.07
REACTOME_PENTOSE_PHOSPHATE_PATHWAY	-0.35	-0.48	-0.21	-0.35 (-0.48,-0.21)	<.0001	0.0002	-0.23	-0.22	-0.36	-0.08	-0.22 (-0.36, -0.08)	0.0029	0.0107	-0.16
BIOCARTA_GPCR_PATHWAY	-0.35	-0.48	-0.21	-0.35 (-0.48,-0.21)	<.0001	0.0002	-0.08	-0.19	-0.33	-0.04	-0.19 (-0.33, -0.04)	0.0118	0.0306	-0.07
WP_AMINO_ACID_METABOLISM	-0.35	-0.48	-0.21	-0.35 (-0.48,-0.21)	<.0001	0.0002	-0.13	-0.27	-0.4	-0.13	-0.27 (-0.4, -0.13)	0.0003	0.0019	-0.1
KEGG_ALANINE_ASPARTATE_AND_GLUTAMATE_METABOLISM	-0.35	-0.48	-0.21	-0.35 (-0.48,-0.21)	<.0001	0.0002	-0.14	-0.31	-0.44	-0.17	-0.31 (-0.44, -0.17)	<.0001	0.0009	-0.14
KEGG_CITRATE_CYCLE_TCA_CYCLE	-0.35	-0.48	-0.2	-0.35 (-0.48,-0.2)	<.0001	0.0002	-0.21	-0.25	-0.39	-0.11	-0.25 (-0.39, -0.11)	0.0008	0.004	-0.15
REACTOME_EARLY_PHASE_OF_HIV_LIFE_CYCLE	-0.35	-0.48	-0.2	-0.35 (-0.48,-0.2)	<.0001	0.0002	-0.17	-0.17	-0.31	-0.02	-0.17 (-0.31, -0.02)	0.0248	0.0533	-0.08
REACTOME_SWITCHING_OF_ORIGINS_TO_A_POST_REPLICATIVE_STATE	-0.35	-0.48	-0.2	-0.35 (-0.48,-0.2)	<.0001	0.0002	-0.1	-0.27	-0.4	-0.13	-0.27 (-0.4, -0.13)	0.0003	0.0019	-0.13
KEGG_GLUTATHIONE_METABOLISM	-0.35	-0.48	-0.2	-0.35 (-0.48,-0.2)	<.0001	0.0002	-0.08	-0.23	-0.37	-0.09	-0.23 (-0.37, -0.09)	0.0018	0.0075	-0.09
REACTOME_DETOXIFICATION_OF_REACTIVE_OXYGEN_SPECIES	-0.35	-0.48	-0.2	-0.35 (-0.48,-0.2)	<.0001	0.0002	-0.12	-0.24	-0.37	-0.09	-0.24 (-0.37, -0.09)	0.0015	0.0066	-0.1
KEGG_PEROXISOME	-0.34	-0.48	-0.2	-0.34 (-0.48,-0.2)	<.0001	0.0002	-0.09	-0.3	-0.43	-0.16	-0.3 (-0.43, -0.16)	<.0001	0.0009	-0.09
BIOCARTA_LONGEVITY_PATHWAY	-0.34	-0.48	-0.2	-0.34 (-0.48,-0.2)	<.0001	0.0002	-0.17	-0.45	-0.56	-0.32	-0.45 (-0.56, -0.32)	<.0001	0.0009	-0.21
REACTOME_DNA_REPLICATION_PRE_INITIATION	-0.34	-0.48	-0.2	-0.34 (-0.48,-0.2)	<.0001	0.0002	-0.11	-0.28	-0.41	-0.14	-0.28 (-0.41, -0.14)	0.0002	0.0015	-0.15
REACTOME_THROMBOXANE_SIGNALLING_THROUGH_TP_RECEPTOR	-0.34	-0.47	-0.2	-0.34 (-0.47,-0.2)	<.0001	0.0002	-0.16	-0.19	-0.33	-0.04	-0.19 (-0.33, -0.04)	0.0129	0.0326	-0.15
PID_TXA2PATHWAY	-0.34	-0.47	-0.19	-0.34 (-0.47,-0.19)	<.0001	0.0002	-0.13	-0.15	-0.29	0	-0.15 (-0.29, 0)	0.0455	0.0867	-0.06
REACTOME_BIOLOGICAL_OXIDATIONS	-0.34	-0.47	-0.19	-0.34 (-0.47,-0.19)	<.0001	0.0002	-0.05	-0.25	-0.38	-0.1	-0.25 (-0.38, -0.1)	0.001	0.0047	-0.07
REACTOME_CA_DEPENDENT_EVENTS	-0.34	-0.47	-0.19	-0.34 (-0.47,-0.19)	<.0001	0.0002	-0.13	-0.21	-0.35	-0.07	-0.21 (-0.35, -0.07)	0.0044	0.015	-0.1
REACTOME_FCERI_MEDIATED_NF_KB_ACTIVATION	-0.34	-0.47	-0.19	-0.34 (-0.47,-0.19)	<.0001	0.0002	-0.08	-0.28	-0.41	-0.13	-0.28 (-0.41, -0.13)	0.0002	0.0015	-0.13
REACTOME_UB_SPECIFIC_PROCESSING_PROTEASES	-0.34	-0.47	-0.19	-0.34 (-0.47,-0.19)	<.0001	0.0002	-0.08	-0.28	-0.41	-0.14	-0.28 (-0.41, -0.14)	0.0002	0.0015	-0.11
REACTOME_PEXOPHAGY	-0.34	-0.47	-0.19	-0.34 (-0.47,-0.19)	<.0001	0.0002	-0.23	-0.24	-0.38	-0.1	-0.24 (-0.38, -0.1)	0.0012	0.0054	-0.21
WP_ALANINE_AND_ASPARTATE_METABOLISM	-0.34	-0.47	-0.19	-0.34 (-0.47,-0.19)	<.0001	0.0002	-0.19	-0.24	-0.37	-0.09	-0.24 (-0.37, -0.09)	0.0017	0.0073	-0.17
WP_TCA_CYCLE_IN_SENESCENCE	-0.33	-0.47	-0.19	-0.33 (-0.47,-0.19)	<.0001	0.0002	-0.14	-0.29	-0.42	-0.14	-0.29 (-0.42, -0.14)	0.0001	0.0009	-0.14
WP_TYROBP_CAUSAL_NETWORK	-0.33	-0.47	-0.19	-0.33 (-0.47,-0.19)	<.0001	0.0002	-0.15	-0.16	-0.31	-0.02	-0.16 (-0.31, -0.02)	0.0309	0.0632	-0.22
REACTOME_DAG_AND_IP3_SIGNALING	-0.33	-0.47	-0.19	-0.33 (-0.47,-0.19)	<.0001	0.0002	-0.14	-0.24	-0.38	-0.1	-0.24 (-0.38, -0.1)	0.0012	0.0054	-0.08
REACTOME_METHYLATION	-0.33	-0.46	-0.18	-0.33 (-0.46,-0.18)	<.0001	0.0002	-0.16	-0.21	-0.35	-0.06	-0.21 (-0.35, -0.06)	0.0056	0.0177	-0.12
WP_CALCIUM_REGULATION_IN_THE_CARDIAC_CELL	-0.33	-0.46	-0.18	-0.33 (-0.46,-0.18)	<.0001	0.0002	-0.09	-0.25	-0.38	-0.1	-0.25 (-0.38, -0.1)	0.0011	0.0051	-0.08
BIOCARTA_NOS1_PATHWAY	-0.33	-0.46	-0.18	-0.33 (-0.46,-0.18)	<.0001	0.0002	-0.07	-0.17	-0.31	-0.02	-0.17 (-0.31, -0.02)	0.0239	0.0521	-0.08
KEGG_PANTOTHENATE_AND_COA_BIOSYNTHESIS	-0.33	-0.46	-0.18	-0.33 (-0.46,-0.18)	<.0001	0.0002	-0.17	-0.21	-0.35	-0.06	-0.21 (-0.35, -0.06)	0.0053	0.0171	-0.09
REACTOME_INTERLEUKIN_1_FAMILY_SIGNALING	-0.33	-0.46	-0.18	-0.33 (-0.46,-0.18)	<.0001	0.0002	-0.05	-0.16	-0.3	-0.01	-0.16 (-0.3, -0.01)	0.0376	0.0747	-0.07
WP_SPLICING_FACTOR_NOVA_REGULATED_SYNAPTIC_PROTEINS	-0.33	-0.46	-0.18	-0.33 (-0.46,-0.18)	<.0001	0.0002	-0.2	-0.33	-0.46	-0.19	-0.33 (-0.46, -0.19)	<.0001	0.0009	-0.12
REACTOME_OPIOID_SIGNALLING	-0.33	-0.46	-0.18	-0.33 (-0.46,-0.18)	<.0001	0.0002	-0.08	-0.21	-0.35	-0.06	-0.21 (-0.35, -0.06)	0.0062	0.019	-0.1
WP_NRF2ARE_REGULATION	-0.33	-0.46	-0.18	-0.33 (-0.46,-0.18)	<.0001	0.0002	-0.17	-0.22	-0.36	-0.08	-0.22 (-0.36, -0.08)	0.003	0.011	-0.12
REACTOME_PKA_ACTIVATION_IN_GLUCAGON_SIGNALLING	-0.32	-0.46	-0.18	-0.32 (-0.46,-0.18)	<.0001	0.0002	-0.19	-0.25	-0.38	-0.1	-0.25 (-0.38, -0.1)	0.001	0.0047	-0.14
BIOCARTA_NFAT_PATHWAY	-0.32	-0.46	-0.18	-0.32 (-0.46,-0.18)	<.0001	0.0002	-0.08	-0.17	-0.31	-0.02	-0.17 (-0.31, -0.02)	0.0256	0.0548	-0.08
REACTOME_G_PROTEIN_BETA_GAMMA_SIGNALLING	-0.32	-0.46	-0.18	-0.32 (-0.46,-0.18)	<.0001	0.0002	-0.16	-0.21	-0.35	-0.07	-0.21 (-0.35, -0.07)	0.0048	0.0159	-0.12
KEGG_FATTY_ACID_METABOLISM	-0.32	-0.45	-0.17	-0.32 (-0.45,-0.17)	<.0001	0.0002	-0.1	-0.18	-0.32	-0.03	-0.18 (-0.32, -0.03)	0.0168	0.0397	-0.08
WP_ENDOCHONDRAL_OSSIFICATION	-0.32	-0.45	-0.17	-0.32 (-0.45,-0.17)	<.0001	0.0002	-0.08	-0.25	-0.38	-0.1	-0.25 (-0.38, -0.1)	0.001	0.0047	-0.1
WP_ENDOCHONDRAL_OSSIFICATION_WITH_SKELETAL_DYSPLASIAS	-0.32	-0.45	-0.17	-0.32 (-0.45,-0.17)	<.0001	0.0002	-0.08	-0.25	-0.38	-0.1	-0.25 (-0.38, -0.1)	0.001	0.0047	-0.1
REACTOME_INTERACTION_BETWEEN_L1_AND_ANKYRINS	-0.32	-0.45	-0.17	-0.32 (-0.45,-0.17)	<.0001	0.0002	-0.14	-0.23	-0.36	-0.08	-0.23 (-0.36, -0.08)	0.0028	0.0105	-0.14
REACTOME_RHOBTB1_GTPASE_CYCLE	-0.32	-0.45	-0.17	-0.32 (-0.45,-0.17)	<.0001	0.0002	-0.18	-0.19	-0.33	-0.04	-0.19 (-0.33, -0.04)	0.0135	0.0338	-0.13
REACTOME_GLUCAGON_SIGNALING_IN_METABOLIC_REGULATION	-0.31	-0.45	-0.17	-0.31 (-0.45,-0.17)	<.0001	0.0002	-0.17	-0.24	-0.37	-0.09	-0.24 (-0.37, -0.09)	0.0016	0.007	-0.13
REACTOME_PKA_MEDIATED_PHOSPHORYLATION_OF_CREB	-0.31	-0.45	-0.17	-0.31 (-0.45,-0.17)	<.0001	0.0002	-0.12	-0.19	-0.33	-0.04	-0.19 (-0.33, -0.04)	0.0126	0.0322	-0.08
WP_TCA_CYCLE_AND_DEFICIENCY_OF_PYRUVATE_DEHYDROGENASE_COMPLEX_PDHC	-0.31	-0.45	-0.17	-0.31 (-0.45,-0.17)	<.0001	0.0002	-0.25	-0.29	-0.42	-0.14	-0.29 (-0.42, -0.14)	0.0001	0.0009	-0.12
WP_MIRNA_TARGETS_IN_ECM_AND_MEMBRANE_RECEPTORS	-0.31	-0.45	-0.16	-0.31 (-0.45,-0.16)	<.0001	0.0002	-0.13	-0.2	-0.34	-0.06	-0.2 (-0.34, -0.06)	0.0074	0.0212	-0.16
WP_G_PROTEIN_SIGNALING_PATHWAYS	-0.31	-0.45	-0.16	-0.31 (-0.45,-0.16)	<.0001	0.0002	-0.08	-0.21	-0.35	-0.07	-0.21 (-0.35, -0.07)	0.0049	0.0162	-0.07
REACTOME_JOSEPHIN_DOMAIN_DUBS	-0.31	-0.45	-0.16	-0.31 (-0.45,-0.16)	<.0001	0.0002	-0.15	-0.25	-0.38	-0.1	-0.25 (-0.38, -0.1)	0.001	0.0047	-0.17
REACTOME_SPRY_REGULATION_OF_FGF_SIGNALING	-0.31	-0.45	-0.16	-0.31 (-0.45,-0.16)	<.0001	0.0002	-0.12	-0.24	-0.38	-0.1	-0.24 (-0.38, -0.1)	0.0011	0.0051	-0.15
REACTOME_THROMBIN_SIGNALLING_THROUGH_PROTEINASE_ACTIVATED_RECEPTORS_PARS	-0.31	-0.44	-0.16	-0.31 (-0.44,-0.16)	<.0001	0.0002	-0.11	-0.17	-0.31	-0.02	-0.17 (-0.31, -0.02)	0.0236	0.0518	-0.11
WP_TCA_CYCLE_AKA_KREBS_OR_CITRIC_ACID_CYCLE	-0.31	-0.44	-0.16	-0.31 (-0.44,-0.16)	<.0001	0.0002	-0.19	-0.18	-0.32	-0.04	-0.18 (-0.32, -0.04)	0.0154	0.0376	-0.11
REACTOME_PROTEIN_LOCALIZATION	-0.31	-0.44	-0.16	-0.31 (-0.44,-0.16)	<.0001	0.0002	-0.1	-0.21	-0.35	-0.06	-0.21 (-0.35, -0.06)	0.005	0.0164	-0.07
REACTOME_BILE_ACID_AND_BILE_SALT_METABOLISM	-0.31	-0.44	-0.16	-0.31 (-0.44,-0.16)	<.0001	0.0002	-0.07	-0.17	-0.31	-0.02	-0.17 (-0.31, -0.02)	0.0226	0.0501	-0.09
REACTOME_METABOLISM_OF_STEROIDS	-0.3	-0.44	-0.16	-0.3 (-0.44,-0.16)	<.0001	0.0002	-0.07	-0.25	-0.39	-0.11	-0.25 (-0.39, -0.11)	0.0008	0.004	-0.04
WP_UREA_CYCLE_AND_ASSOCIATED_PATHWAYS	-0.3	-0.44	-0.16	-0.3 (-0.44,-0.16)	<.0001	0.0002	-0.1	-0.31	-0.44	-0.17	-0.31 (-0.44, -0.17)	<.0001	0.0009	-0.12
WP_TRANSSULFURATION_PATHWAY	-0.3	-0.44	-0.15	-0.3 (-0.44,-0.15)	0.0001	0.0002	-0.21	-0.35	-0.48	-0.22	-0.35 (-0.48, -0.22)	<.0001	0.0009	-0.25
REACTOME_EGFR_DOWNREGULATION	-0.3	-0.44	-0.15	-0.3 (-0.44,-0.15)	0.0001	0.0002	-0.09	-0.2	-0.34	-0.06	-0.2 (-0.34, -0.06)	0.0068	0.0202	-0.1
PID_ENDOTHELIN_PATHWAY	-0.3	-0.44	-0.15	-0.3 (-0.44,-0.15)	0.0001	0.0002	-0.12	-0.24	-0.38	-0.1	-0.24 (-0.38, -0.1)	0.0012	0.0054	-0.12
REACTOME_DUAL_INCISION_IN_GG_NER	-0.3	-0.43	-0.15	-0.3 (-0.43,-0.15)	0.0001	0.0002	-0.1	-0.2	-0.34	-0.06	-0.2 (-0.34, -0.06)	0.0073	0.0211	-0.1
KEGG_PATHOGENIC_ESCHERICHIA_COLI_INFECTION	-0.3	-0.43	-0.15	-0.3 (-0.43,-0.15)	0.0001	0.0002	-0.1	-0.21	-0.35	-0.07	-0.21 (-0.35, -0.07)	0.0048	0.0159	-0.12
WP_PATHOGENIC_ESCHERICHIA_COLI_INFECTION	-0.3	-0.43	-0.15	-0.3 (-0.43,-0.15)	0.0001	0.0002	-0.1	-0.21	-0.35	-0.07	-0.21 (-0.35, -0.07)	0.0048	0.0159	-0.12
REACTOME_FOLDING_OF_ACTIN_BY_CCT_TRIC	-0.3	-0.43	-0.15	-0.3 (-0.43,-0.15)	0.0001	0.0002	-0.22	-0.19	-0.33	-0.04	-0.19 (-0.33, -0.04)	0.0127	0.0323	-0.22
REACTOME_DEUBIQUITINATION	-0.3	-0.43	-0.15	-0.3 (-0.43,-0.15)	0.0002	0.0005	-0.06	-0.27	-0.4	-0.12	-0.27 (-0.4, -0.12)	0.0004	0.0023	-0.08
KEGG_TRYPTOPHAN_METABOLISM	-0.3	-0.43	-0.15	-0.3 (-0.43,-0.15)	0.0002	0.0005	-0.07	-0.19	-0.33	-0.05	-0.19 (-0.33, -0.05)	0.0104	0.0282	-0.07
BIOCARTA_CARM1_PATHWAY	-0.29	-0.43	-0.14	-0.29 (-0.43,-0.14)	0.0002	0.0005	-0.14	-0.22	-0.36	-0.08	-0.22 (-0.36, -0.08)	0.0029	0.0107	-0.14
REACTOME_FORMATION_OF_INCISION_COMPLEX_IN_GG_NER	-0.29	-0.43	-0.14	-0.29 (-0.43,-0.14)	0.0002	0.0005	-0.1	-0.25	-0.38	-0.1	-0.25 (-0.38, -0.1)	0.0009	0.0044	-0.11
KEGG_HUNTINGTONS_DISEASE	-0.29	-0.43	-0.14	-0.29 (-0.43,-0.14)	0.0002	0.0005	-0.1	-0.2	-0.33	-0.05	-0.2 (-0.33, -0.05)	0.0099	0.0273	-0.07
REACTOME_MITOCHONDRIAL_FATTY_ACID_BETA_OXIDATION	-0.29	-0.42	-0.14	-0.29 (-0.42,-0.14)	0.0003	0.0007	-0.11	-0.22	-0.36	-0.07	-0.22 (-0.36, -0.07)	0.0037	0.0132	-0.09
PID_ANTHRAX_PATHWAY	-0.29	-0.42	-0.14	-0.29 (-0.42,-0.14)	0.0003	0.0007	-0.09	-0.2	-0.34	-0.05	-0.2 (-0.34, -0.05)	0.0085	0.024	-0.17
BIOCARTA_EIF4_PATHWAY	-0.28	-0.42	-0.13	-0.28 (-0.42,-0.13)	0.0004	0.0008	-0.16	-0.2	-0.34	-0.05	-0.2 (-0.34, -0.05)	0.0075	0.0214	-0.14
PID_HEDGEHOG_GLI_PATHWAY	-0.28	-0.41	-0.12	-0.28 (-0.41,-0.12)	0.0004	0.0008	-0.1	-0.28	-0.41	-0.14	-0.28 (-0.41, -0.14)	0.0002	0.0015	-0.12
WP_GENES_TARGETED_BY_MIRNAS_IN_ADIPOCYTES	-0.28	-0.41	-0.12	-0.28 (-0.41,-0.12)	0.0005	0.001	-0.19	-0.37	-0.5	-0.24	-0.37 (-0.5, -0.24)	<.0001	0.0009	-0.14
REACTOME_ADP_SIGNALLING_THROUGH_P2Y_PURINOCEPTOR_12	-0.28	-0.41	-0.12	-0.28 (-0.41,-0.12)	0.0005	0.001	-0.13	-0.18	-0.32	-0.03	-0.18 (-0.32, -0.03)	0.0203	0.0461	-0.13
BIOCARTA_NPP1_PATHWAY	-0.27	-0.41	-0.12	-0.27 (-0.41,-0.12)	0.0005	0.001	-0.18	-0.17	-0.31	-0.02	-0.17 (-0.31, -0.02)	0.024	0.0522	-0.14
BIOCARTA_CBL_PATHWAY	-0.27	-0.41	-0.12	-0.27 (-0.41,-0.12)	0.0006	0.0012	-0.1	-0.27	-0.4	-0.12	-0.27 (-0.4, -0.12)	0.0004	0.0023	-0.12
WP_ELECTRON_TRANSPORT_CHAIN_OXPHOS_SYSTEM_IN_MITOCHONDRIA	-0.27	-0.41	-0.12	-0.27 (-0.41,-0.12)	0.0006	0.0012	-0.14	-0.22	-0.35	-0.07	-0.22 (-0.35, -0.07)	0.0041	0.0143	-0.09
BIOCARTA_CCR3_PATHWAY	-0.27	-0.41	-0.12	-0.27 (-0.41,-0.12)	0.0006	0.0012	-0.11	-0.25	-0.39	-0.11	-0.25 (-0.39, -0.11)	0.0007	0.0036	-0.12
REACTOME_DECTIN_2_FAMILY	-0.26	-0.4	-0.11	-0.26 (-0.4,-0.11)	0.0008	0.0015	-0.16	-0.28	-0.41	-0.14	-0.28 (-0.41, -0.14)	0.0002	0.0015	-0.12
KEGG_PARKINSONS_DISEASE	-0.26	-0.4	-0.11	-0.26 (-0.4,-0.11)	0.0009	0.0017	-0.11	-0.21	-0.35	-0.06	-0.21 (-0.35, -0.06)	0.0061	0.0187	-0.1
REACTOME_G_BETA_GAMMA_SIGNALLING_THROUGH_CDC42	-0.26	-0.4	-0.11	-0.26 (-0.4,-0.11)	0.001	0.0018	-0.15	-0.15	-0.3	0	-0.15 (-0.3, 0)	0.0445	0.0854	-0.12
REACTOME_GLUCAGON_LIKE_PEPTIDE_1_GLP1_REGULATES_INSULIN_SECRETION	-0.26	-0.4	-0.1	-0.26 (-0.4,-0.1)	0.0012	0.0021	-0.06	-0.19	-0.33	-0.05	-0.19 (-0.33, -0.05)	0.01	0.0275	-0.08
BIOCARTA_EDG1_PATHWAY	-0.25	-0.39	-0.1	-0.25 (-0.39,-0.1)	0.0014	0.0024	-0.12	-0.18	-0.32	-0.03	-0.18 (-0.32, -0.03)	0.02	0.0455	-0.12
WP_ONE_CARBON_METABOLISM_AND_RELATED_PATHWAYS	-0.25	-0.39	-0.1	-0.25 (-0.39,-0.1)	0.0014	0.0024	-0.07	-0.16	-0.3	-0.01	-0.16 (-0.3, -0.01)	0.038	0.0753	-0.06
REACTOME_RMTS_METHYLATE_HISTONE_ARGININES	-0.25	-0.39	-0.1	-0.25 (-0.39,-0.1)	0.0015	0.0025	-0.16	-0.25	-0.38	-0.1	-0.25 (-0.38, -0.1)	0.0009	0.0044	-0.09
REACTOME_G_BETA_GAMMA_SIGNALLING_THROUGH_PI3KGAMMA	-0.25	-0.39	-0.1	-0.25 (-0.39,-0.1)	0.0015	0.0025	-0.13	-0.18	-0.32	-0.03	-0.18 (-0.32, -0.03)	0.02	0.0455	-0.11
REACTOME_TRAF6_MEDIATED_INDUCTION_OF_TAK1_COMPLEX_WITHIN_TLR4_COMPLEX	-0.25	-0.39	-0.09	-0.25 (-0.39,-0.09)	0.0018	0.003	-0.09	-0.19	-0.33	-0.04	-0.19 (-0.33, -0.04)	0.0128	0.0324	-0.14
BIOCARTA_TEL_PATHWAY	-0.25	-0.39	-0.09	-0.25 (-0.39,-0.09)	0.0018	0.003	-0.12	-0.2	-0.34	-0.05	-0.2 (-0.34, -0.05)	0.0076	0.0216	-0.13
REACTOME_INSULIN_PROCESSING	-0.24	-0.39	-0.09	-0.24 (-0.39,-0.09)	0.0019	0.0031	-0.09	-0.2	-0.34	-0.05	-0.2 (-0.34, -0.05)	0.0097	0.0269	-0.09
WP_EXTRACELLULAR_VESICLEMEDIATED_SIGNALING_IN_RECIPIENT_CELLS	-0.24	-0.38	-0.09	-0.24 (-0.38,-0.09)	0.0021	0.0034	-0.11	-0.23	-0.36	-0.08	-0.23 (-0.36, -0.08)	0.0027	0.0103	-0.14
REACTOME_GABA_B_RECEPTOR_ACTIVATION	-0.24	-0.38	-0.09	-0.24 (-0.38,-0.09)	0.0022	0.0036	-0.11	-0.16	-0.31	-0.02	-0.16 (-0.31, -0.02)	0.0309	0.0632	-0.1
REACTOME_PRESYNAPTIC_FUNCTION_OF_KAINATE_RECEPTORS	-0.24	-0.38	-0.09	-0.24 (-0.38,-0.09)	0.0024	0.0039	-0.11	-0.15	-0.29	0	-0.15 (-0.29, 0)	0.0474	0.0896	-0.12
REACTOME_RHOBTB_GTPASE_CYCLE	-0.23	-0.38	-0.08	-0.23 (-0.38,-0.08)	0.003	0.0047	-0.11	-0.19	-0.33	-0.04	-0.19 (-0.33, -0.04)	0.0114	0.0301	-0.12
WP_PRION_DISEASE_PATHWAY	-0.23	-0.37	-0.08	-0.23 (-0.37,-0.08)	0.0035	0.0055	-0.08	-0.17	-0.31	-0.02	-0.17 (-0.31, -0.02)	0.0279	0.0584	-0.09
REACTOME_PROSTACYCLIN_SIGNALLING_THROUGH_PROSTACYCLIN_RECEPTOR	-0.22	-0.36	-0.07	-0.22 (-0.36,-0.07)	0.0056	0.0083	-0.11	-0.15	-0.3	0	-0.15 (-0.3, 0)	0.0441	0.0851	-0.12
REACTOME_THE_CANONICAL_RETINOID_CYCLE_IN_RODS_TWILIGHT_VISION	-0.21	-0.36	-0.06	-0.21 (-0.36,-0.06)	0.0068	0.0099	-0.12	-0.17	-0.31	-0.02	-0.17 (-0.31, -0.02)	0.029	0.0604	-0.11
REACTOME_RAB_GEFS_EXCHANGE_GTP_FOR_GDP_ON_RABS	-0.21	-0.36	-0.06	-0.21 (-0.36,-0.06)	0.0073	0.0105	-0.1	-0.27	-0.4	-0.12	-0.27 (-0.4, -0.12)	0.0004	0.0023	-0.06
PID_LPA4_PATHWAY	-0.21	-0.36	-0.06	-0.21 (-0.36,-0.06)	0.0073	0.0105	-0.19	-0.26	-0.39	-0.11	-0.26 (-0.39, -0.11)	0.0006	0.0032	-0.08
KEGG_OXIDATIVE_PHOSPHORYLATION	-0.21	-0.36	-0.06	-0.21 (-0.36,-0.06)	0.0077	0.011	-0.1	-0.17	-0.31	-0.02	-0.17 (-0.31, -0.02)	0.0273	0.0576	-0.08
PID_THROMBIN_PAR1_PATHWAY	-0.21	-0.35	-0.05	-0.21 (-0.35,-0.05)	0.0092	0.013	-0.09	-0.16	-0.31	-0.02	-0.16 (-0.31, -0.02)	0.0307	0.0631	-0.06
REACTOME_FREE_FATTY_ACIDS_REGULATE_INSULIN_SECRETION	-0.2	-0.35	-0.05	-0.2 (-0.35,-0.05)	0.0105	0.0146	-0.13	-0.18	-0.32	-0.03	-0.18 (-0.32, -0.03)	0.0196	0.045	-0.2
REACTOME_CYTOSOLIC_SULFONATION_OF_SMALL_MOLECULES	-0.18	-0.33	-0.03	-0.18 (-0.33,-0.03)	0.0228	0.0301	-0.09	-0.18	-0.32	-0.04	-0.18 (-0.32, -0.04)	0.0153	0.0374	-0.08
WP_TRANSLATION_FACTORS	-0.17	-0.32	-0.01	-0.17 (-0.32,-0.01)	0.033	0.0421	-0.06	-0.15	-0.29	0	-0.15 (-0.29, 0)	0.0477	0.09	-0.07
WP_4HYDROXYTAMOXIFEN_DEXAMETHASONE_AND_RETINOIC_ACIDS_REGULATION_OF_P27_EXPRESSION	-0.17	-0.32	-0.01	-0.17 (-0.32,-0.01)	0.0364	0.0458	-0.1	-0.19	-0.33	-0.04	-0.19 (-0.33, -0.04)	0.0125	0.0321	-0.11
REACTOME_CROSSLINKING_OF_COLLAGEN_FIBRILS	-0.17	-0.31	-0.01	-0.17 (-0.31,-0.01)	0.038	0.0475	-0.11	-0.18	-0.32	-0.03	-0.18 (-0.32, -0.03)	0.0162	0.0389	-0.15
BIOCARTA_DEATH_PATHWAY	0.16	0	0.31	0.16 (0,0.31)	0.0484	0.0588	0.09	0.21	0.07	0.35	0.21 (0.07, 0.35)	0.0046	0.0155	0.08
WP_FBXL10_ENHANCEMENT_OF_MAPERK_SIGNALING_IN_DIFFUSE_LARGE_BCELL_LYMPHOMA	0.16	0.01	0.31	0.16 (0.01,0.31)	0.0397	0.0491	0.11	0.17	0.02	0.31	0.17 (0.02, 0.31)	0.0225	0.0501	0.13
WP_INTRACELLULAR_TRAFFICKING_PROTEINS_INVOLVED_IN_CMT_NEUROPATHY	0.17	0.01	0.32	0.17 (0.01,0.32)	0.0335	0.0426	0.08	0.19	0.04	0.33	0.19 (0.04, 0.33)	0.0119	0.0308	0.08
REACTOME_CYTOCHROME_P450_ARRANGED_BY_SUBSTRATE_TYPE	0.17	0.02	0.32	0.17 (0.02,0.32)	0.0313	0.0401	0.06	0.17	0.02	0.31	0.17 (0.02, 0.31)	0.0276	0.0579	0.06
REACTOME_GLYCOLYSIS	0.18	0.02	0.32	0.18 (0.02,0.32)	0.0275	0.0358	0.12	0.28	0.14	0.41	0.28 (0.14, 0.41)	0.0002	0.0015	0.05
WP_AUTOSOMAL_RECESSIVE_OSTEOPETROSIS_PATHWAYS	0.2	0.04	0.35	0.2 (0.04,0.35)	0.0123	0.0169	0.1	0.26	0.12	0.4	0.26 (0.12, 0.4)	0.0004	0.0023	0.13
REACTOME_ENERGY_DEPENDENT_REGULATION_OF_MTOR_BY_LKB1_AMPK	0.2	0.05	0.35	0.2 (0.05,0.35)	0.0099	0.0139	0.06	0.15	0.01	0.3	0.15 (0.01, 0.3)	0.0427	0.083	0.07
REACTOME_TETRAHYDROBIOPTERIN_BH4_SYNTHESIS_RECYCLING_SALVAGE_AND_REGULATION	0.21	0.05	0.35	0.21 (0.05,0.35)	0.0097	0.0137	0.1	0.28	0.14	0.41	0.28 (0.14, 0.41)	0.0002	0.0015	0.13
WP_MAMMARY_GLAND_DEVELOPMENT_PATHWAY_PREGNANCY_AND_LACTATION_STAGE_3_OF_4	0.21	0.05	0.35	0.21 (0.05,0.35)	0.0085	0.0121	0.07	0.17	0.03	0.32	0.17 (0.03, 0.32)	0.0218	0.0489	0.06
BIOCARTA_ACH_PATHWAY	0.22	0.06	0.36	0.22 (0.06,0.36)	0.0064	0.0094	0.13	0.16	0.01	0.31	0.16 (0.01, 0.31)	0.0312	0.0636	0.1
WP_OVARIAN_INFERTILITY_GENES	0.22	0.07	0.36	0.22 (0.07,0.36)	0.0054	0.008	0.07	0.2	0.06	0.34	0.2 (0.06, 0.34)	0.007	0.0205	0.06
BIOCARTA_SODD_PATHWAY	0.23	0.07	0.37	0.23 (0.07,0.37)	0.0041	0.0062	0.13	0.24	0.09	0.37	0.24 (0.09, 0.37)	0.0017	0.0073	0.13
KEGG_EPITHELIAL_CELL_SIGNALING_IN_HELICOBACTER_PYLORI_INFECTION	0.23	0.07	0.37	0.23 (0.07,0.37)	0.004	0.0061	0.08	0.27	0.13	0.41	0.27 (0.13, 0.41)	0.0002	0.0015	0.05
WP_NOTCH_SIGNALING	0.23	0.08	0.37	0.23 (0.08,0.37)	0.0035	0.0055	0.12	0.25	0.11	0.39	0.25 (0.11, 0.39)	0.0008	0.004	0.08
KEGG_APOPTOSIS	0.24	0.08	0.38	0.24 (0.08,0.38)	0.0028	0.0045	0.09	0.29	0.15	0.42	0.29 (0.15, 0.42)	<.0001	0.0009	0.05
WP_GALANIN_RECEPTOR_PATHWAY	0.24	0.08	0.38	0.24 (0.08,0.38)	0.0026	0.0042	0.15	0.2	0.06	0.34	0.2 (0.06, 0.34)	0.0068	0.0202	0.14
REACTOME_ACTIVATED_NTRK2_SIGNALS_THROUGH_FRS2_AND_FRS3	0.24	0.09	0.39	0.24 (0.09,0.39)	0.0019	0.0031	0.15	0.32	0.18	0.45	0.32 (0.18, 0.45)	<.0001	0.0009	0.23
REACTOME_INCRETIN_SYNTHESIS_SECRETION_AND_INACTIVATION	0.25	0.09	0.39	0.25 (0.09,0.39)	0.0017	0.0028	0.1	0.15	0.01	0.3	0.15 (0.01, 0.3)	0.042	0.082	0.06
REACTOME_NA_CL_DEPENDENT_NEUROTRANSMITTER_TRANSPORTERS	0.25	0.1	0.39	0.25 (0.1,0.39)	0.0013	0.0023	0.11	0.16	0.01	0.3	0.16 (0.01, 0.3)	0.0327	0.0658	0.08
REACTOME_TYPE_I_HEMIDESMOSOME_ASSEMBLY	0.26	0.1	0.4	0.26 (0.1,0.4)	0.0012	0.0021	0.3	0.26	0.12	0.4	0.26 (0.12, 0.4)	0.0005	0.0027	0.14
WP_THE_INFLUENCE_OF_LAMINOPATHIES_ON_WNT_SIGNALING	0.26	0.1	0.4	0.26 (0.1,0.4)	0.0011	0.002	0.1	0.3	0.16	0.43	0.3 (0.16, 0.43)	<.0001	0.0009	0.14
BIOCARTA_RNA_PATHWAY	0.26	0.11	0.4	0.26 (0.11,0.4)	0.0011	0.002	0.16	0.2	0.06	0.34	0.2 (0.06, 0.34)	0.0067	0.0201	0.11
REACTOME_MEIOTIC_SYNAPSIS	0.26	0.11	0.4	0.26 (0.11,0.4)	0.001	0.0018	0.11	0.27	0.13	0.41	0.27 (0.13, 0.41)	0.0003	0.0019	0.12
KEGG_NOTCH_SIGNALING_PATHWAY	0.26	0.11	0.4	0.26 (0.11,0.4)	0.0009	0.0017	0.13	0.26	0.11	0.39	0.26 (0.11, 0.39)	0.0006	0.0032	0.09
WP_SARS_CORONAVIRUS_AND_INNATE_IMMUNITY	0.26	0.11	0.4	0.26 (0.11,0.4)	0.0009	0.0017	0.25	0.19	0.05	0.33	0.19 (0.05, 0.33)	0.0106	0.0285	0.08
REACTOME_RESPONSE_OF_EIF2AK1_HRI_TO_HEME_DEFICIENCY	0.26	0.11	0.4	0.26 (0.11,0.4)	0.0009	0.0017	0.16	0.29	0.15	0.42	0.29 (0.15, 0.42)	<.0001	0.0009	0.08
REACTOME_FRS_MEDIATED_FGFR4_SIGNALING	0.26	0.11	0.4	0.26 (0.11,0.4)	0.0008	0.0015	0.13	0.17	0.02	0.31	0.17 (0.02, 0.31)	0.0232	0.0512	0.08
REACTOME_ACTIVATION_OF_PPARGC1A_PGC_1ALPHA_BY_PHOSPHORYLATION	0.26	0.11	0.4	0.26 (0.11,0.4)	0.0008	0.0015	0.19	0.18	0.03	0.32	0.18 (0.03, 0.32)	0.0176	0.0413	0.17
PID_NOTCH_PATHWAY	0.27	0.11	0.41	0.27 (0.11,0.41)	0.0007	0.0014	0.11	0.18	0.03	0.32	0.18 (0.03, 0.32)	0.0204	0.0462	0.05
PID_TRAIL_PATHWAY	0.27	0.12	0.41	0.27 (0.12,0.41)	0.0006	0.0012	0.11	0.28	0.14	0.42	0.28 (0.14, 0.42)	0.0001	0.0009	0.07
REACTOME_SIGNALING_BY_LEPTIN	0.27	0.12	0.41	0.27 (0.12,0.41)	0.0005	0.001	0.09	0.29	0.14	0.42	0.29 (0.14, 0.42)	0.0001	0.0009	0.1
REACTOME_DISEASES_ASSOCIATED_WITH_GLYCOSYLATION_PRECURSOR_BIOSYNTHESIS	0.27	0.12	0.41	0.27 (0.12,0.41)	0.0005	0.001	0.12	0.26	0.11	0.39	0.26 (0.11, 0.39)	0.0007	0.0036	0.08
REACTOME_REGULATION_BY_C_FLIP	0.27	0.12	0.41	0.27 (0.12,0.41)	0.0005	0.001	0.19	0.23	0.08	0.36	0.23 (0.08, 0.36)	0.0026	0.01	0.17
REACTOME_SIGNALING_BY_FGFR_IN_DISEASE	0.27	0.12	0.41	0.27 (0.12,0.41)	0.0005	0.001	0.09	0.2	0.05	0.34	0.2 (0.05, 0.34)	0.0097	0.0269	0.05
WP_ASPIRIN_AND_MIRNAS	0.28	0.13	0.42	0.28 (0.13,0.42)	0.0003	0.0007	0.19	0.18	0.03	0.32	0.18 (0.03, 0.32)	0.0182	0.0425	0.13
WP_ZINC_HOMEOSTASIS	0.28	0.13	0.42	0.28 (0.13,0.42)	0.0003	0.0007	0.09	0.22	0.08	0.36	0.22 (0.08, 0.36)	0.0032	0.0117	0.09
KEGG_GLYCOSPHINGOLIPID_BIOSYNTHESIS_GLOBO_SERIES	0.28	0.13	0.42	0.28 (0.13,0.42)	0.0003	0.0007	0.14	0.24	0.09	0.37	0.24 (0.09, 0.37)	0.0018	0.0075	0.15
REACTOME_HIV_ELONGATION_ARREST_AND_RECOVERY	0.29	0.14	0.43	0.29 (0.14,0.43)	0.0002	0.0005	0.07	0.17	0.02	0.31	0.17 (0.02, 0.31)	0.0246	0.0531	0.08
PID_DELTA_NP63_PATHWAY	0.29	0.14	0.43	0.29 (0.14,0.43)	0.0002	0.0005	0.14	0.21	0.06	0.34	0.21 (0.06, 0.34)	0.0064	0.0193	0.06
WP_DIFFERENTIATION_OF_WHITE_AND_BROWN_ADIPOCYTE	0.29	0.14	0.43	0.29 (0.14,0.43)	0.0002	0.0005	0.12	0.19	0.05	0.33	0.19 (0.05, 0.33)	0.0109	0.029	0.14
REACTOME_METAL_ION_SLC_TRANSPORTERS	0.29	0.14	0.43	0.29 (0.14,0.43)	0.0002	0.0005	0.09	0.26	0.12	0.39	0.26 (0.12, 0.39)	0.0005	0.0027	0.12
WP_BILE_ACIDS_SYNTHESIS_AND_ENTEROHEPATIC_CIRCULATION	0.3	0.15	0.43	0.3 (0.15,0.43)	0.0002	0.0005	0.14	0.18	0.03	0.32	0.18 (0.03, 0.32)	0.0188	0.0436	0.09
SA_PROGRAMMED_CELL_DEATH	0.3	0.15	0.44	0.3 (0.15,0.44)	0.0001	0.0002	0.15	0.21	0.06	0.35	0.21 (0.06, 0.35)	0.0055	0.0174	0.11
REACTOME_ZBP1_DAI_MEDIATED_INDUCTION_OF_TYPE_I_IFNS	0.3	0.15	0.44	0.3 (0.15,0.44)	0.0001	0.0002	0.11	0.48	0.36	0.59	0.48 (0.36, 0.59)	<.0001	0.0009	0.16
REACTOME_SIGNALING_BY_BMP	0.31	0.16	0.44	0.31 (0.16,0.44)	<.0001	0.0002	0.08	0.18	0.03	0.32	0.18 (0.03, 0.32)	0.019	0.0439	0.08
REACTOME_SYNTHESIS_SECRETION_AND_INACTIVATION_OF_GLUCAGON_LIKE_PEPTIDE_1_GLP_1	0.31	0.17	0.45	0.31 (0.17,0.45)	<.0001	0.0002	0.16	0.18	0.04	0.32	0.18 (0.04, 0.32)	0.0153	0.0374	0.07
REACTOME_ACETYLCHOLINE_BINDING_AND_DOWNSTREAM_EVENTS	0.32	0.17	0.45	0.32 (0.17,0.45)	<.0001	0.0002	0.18	0.23	0.08	0.36	0.23 (0.08, 0.36)	0.0028	0.0105	0.11
KEGG_MAPK_SIGNALING_PATHWAY	0.32	0.17	0.45	0.32 (0.17,0.45)	<.0001	0.0002	0.06	0.25	0.11	0.39	0.25 (0.11, 0.39)	0.0007	0.0036	0.04
PID_RXR_VDR_PATHWAY	0.32	0.17	0.45	0.32 (0.17,0.45)	<.0001	0.0002	0.11	0.28	0.13	0.41	0.28 (0.13, 0.41)	0.0002	0.0015	0.17
WP_GLYCOLYSIS_AND_GLUCONEOGENESIS	0.32	0.17	0.45	0.32 (0.17,0.45)	<.0001	0.0002	0.22	0.3	0.15	0.43	0.3 (0.15, 0.43)	<.0001	0.0009	0.08
REACTOME_BLOOD_GROUP_SYSTEMS_BIOSYNTHESIS	0.32	0.17	0.46	0.32 (0.17,0.46)	<.0001	0.0002	0.15	0.22	0.07	0.35	0.22 (0.07, 0.35)	0.0043	0.0147	0.17
REACTOME_TRANSPORT_OF_BILE_SALTS_AND_ORGANIC_ACIDS_METAL_IONS_AND_AMINE_COMPOUNDS	0.33	0.18	0.46	0.33 (0.18,0.46)	<.0001	0.0002	0.07	0.27	0.12	0.4	0.27 (0.12, 0.4)	0.0004	0.0023	0.06
KEGG_GLYCOSPHINGOLIPID_BIOSYNTHESIS_GANGLIO_SERIES	0.34	0.19	0.47	0.34 (0.19,0.47)	<.0001	0.0002	0.08	0.19	0.04	0.33	0.19 (0.04, 0.33)	0.0134	0.0336	0.15
REACTOME_REVERSIBLE_HYDRATION_OF_CARBON_DIOXIDE	0.34	0.2	0.47	0.34 (0.2,0.47)	<.0001	0.0002	0.23	0.41	0.28	0.53	0.41 (0.28, 0.53)	<.0001	0.0009	0.14
WP_TRANSCRIPTION_FACTOR_REGULATION_IN_ADIPOGENESIS	0.34	0.2	0.47	0.34 (0.2,0.47)	<.0001	0.0002	0.16	0.27	0.13	0.41	0.27 (0.13, 0.41)	0.0003	0.0019	0.14
KEGG_FRUCTOSE_AND_MANNOSE_METABOLISM	0.35	0.2	0.48	0.35 (0.2,0.48)	<.0001	0.0002	0.2	0.42	0.29	0.53	0.42 (0.29, 0.53)	<.0001	0.0009	0.14
REACTOME_DOWNSTREAM_SIGNALING_OF_ACTIVATED_FGFR4	0.35	0.2	0.48	0.35 (0.2,0.48)	<.0001	0.0002	0.13	0.18	0.04	0.32	0.18 (0.04, 0.32)	0.0151	0.0372	0.06
WP_MAPK_SIGNALING_PATHWAY	0.35	0.21	0.48	0.35 (0.21,0.48)	<.0001	0.0002	0.07	0.27	0.13	0.4	0.27 (0.13, 0.4)	0.0003	0.0019	0.04
BIOCARTA_TNFR2_PATHWAY	0.35	0.21	0.48	0.35 (0.21,0.48)	<.0001	0.0002	0.12	0.32	0.18	0.45	0.32 (0.18, 0.45)	<.0001	0.0009	0.12
REACTOME_SIGNALING_BY_NTRK2_TRKB	0.36	0.21	0.49	0.36 (0.21,0.49)	<.0001	0.0002	0.12	0.26	0.11	0.39	0.26 (0.11, 0.39)	0.0006	0.0032	0.11
BIOCARTA_NFKB_PATHWAY	0.36	0.22	0.49	0.36 (0.22,0.49)	<.0001	0.0002	0.15	0.33	0.19	0.46	0.33 (0.19, 0.46)	<.0001	0.0009	0.08
KEGG_ACUTE_MYELOID_LEUKEMIA	0.36	0.22	0.49	0.36 (0.22,0.49)	<.0001	0.0002	0.1	0.28	0.14	0.41	0.28 (0.14, 0.41)	0.0002	0.0015	0.07
WP_PHOTODYNAMIC_THERAPYINDUCED_HIF1_SURVIVAL_SIGNALING	0.36	0.22	0.49	0.36 (0.22,0.49)	<.0001	0.0002	0.21	0.22	0.07	0.36	0.22 (0.07, 0.36)	0.0039	0.0138	0.08
WP_GLYCOLYSIS_IN_SENESCENCE	0.37	0.22	0.5	0.37 (0.22,0.5)	<.0001	0.0002	0.36	0.27	0.13	0.41	0.27 (0.13, 0.41)	0.0002	0.0015	0.12
REACTOME_KERATINIZATION	0.37	0.23	0.5	0.37 (0.23,0.5)	<.0001	0.0002	0.16	0.33	0.19	0.45	0.33 (0.19, 0.45)	<.0001	0.0009	0.08
KEGG_AMINO_SUGAR_AND_NUCLEOTIDE_SUGAR_METABOLISM	0.37	0.23	0.5	0.37 (0.23,0.5)	<.0001	0.0002	0.16	0.29	0.15	0.42	0.29 (0.15, 0.42)	<.0001	0.0009	0.06
REACTOME_PASSIVE_TRANSPORT_BY_AQUAPORINS	0.37	0.23	0.5	0.37 (0.23,0.5)	<.0001	0.0002	0.2	0.41	0.28	0.53	0.41 (0.28, 0.53)	<.0001	0.0009	0.21
REACTOME_TP53_REGULATES_TRANSCRIPTION_OF_SEVERAL_ADDITIONAL_CELL_DEATH_GENES_WHOSE_SPECIFIC_ROLES_IN_P53_DEPENDENT_APOPTOSIS_REMAIN_UNCERTAIN	0.39	0.25	0.51	0.39 (0.25,0.51)	<.0001	0.0002	0.17	0.34	0.2	0.46	0.34 (0.2, 0.46)	<.0001	0.0009	0.14
WP_SYNAPTIC_SIGNALING_PATHWAYS_ASSOCIATED_WITH_AUTISM_SPECTRUM_DISORDER	0.39	0.25	0.52	0.39 (0.25,0.52)	<.0001	0.0002	0.06	0.18	0.03	0.32	0.18 (0.03, 0.32)	0.016	0.0385	0.05
WP_WHITE_FAT_CELL_DIFFERENTIATION	0.4	0.26	0.52	0.4 (0.26,0.52)	<.0001	0.0002	0.18	0.23	0.08	0.36	0.23 (0.08, 0.36)	0.0026	0.01	0.14
WP_COMPUTATIONAL_MODEL_OF_AEROBIC_GLYCOLYSIS	0.4	0.26	0.52	0.4 (0.26,0.52)	<.0001	0.0002	0.42	0.33	0.19	0.46	0.33 (0.19, 0.46)	<.0001	0.0009	0.21
WP_ANGIOPOIETIN_LIKE_PROTEIN_8_REGULATORY_PATHWAY	0.4	0.26	0.52	0.4 (0.26,0.52)	<.0001	0.0002	0.08	0.25	0.1	0.38	0.25 (0.1, 0.38)	0.0011	0.0051	0.04
REACTOME_FORMATION_OF_THE_CORNIFIED_ENVELOPE	0.41	0.27	0.53	0.41 (0.27,0.53)	<.0001	0.0002	0.19	0.35	0.21	0.47	0.35 (0.21, 0.47)	<.0001	0.0009	0.08
WP_NOVEL_INTRACELLULAR_COMPONENTS_OF_RIGILIKE_RECEPTOR_RLR_PATHWAY	0.41	0.27	0.53	0.41 (0.27,0.53)	<.0001	0.0002	0.15	0.28	0.13	0.41	0.28 (0.13, 0.41)	0.0002	0.0015	0.1
WP_SREBF_AND_MIR33_IN_CHOLESTEROL_AND_LIPID_HOMEOSTASIS	0.43	0.29	0.55	0.43 (0.29,0.55)	<.0001	0.0002	0.13	0.23	0.09	0.37	0.23 (0.09, 0.37)	0.0019	0.0078	0.24
REACTOME_TRAF6_MEDIATED_IRF7_ACTIVATION	0.44	0.31	0.56	0.44 (0.31,0.56)	<.0001	0.0002	0.2	0.19	0.04	0.33	0.19 (0.04, 0.33)	0.0127	0.0323	0.14
KEGG_ADIPOCYTOKINE_SIGNALING_PATHWAY	0.44	0.31	0.56	0.44 (0.31,0.56)	<.0001	0.0002	0.11	0.3	0.16	0.43	0.3 (0.16, 0.43)	<.0001	0.0009	0.09
REACTOME_ACTIVATION_OF_AMPK_DOWNSTREAM_OF_NMDARS	0.44	0.31	0.56	0.44 (0.31,0.56)	<.0001	0.0002	0.23	0.17	0.02	0.31	0.17 (0.02, 0.31)	0.0234	0.0515	0.1
WP_RAC1PAK1P38MMP2_PATHWAY	0.44	0.31	0.56	0.44 (0.31,0.56)	<.0001	0.0002	0.12	0.29	0.14	0.42	0.29 (0.14, 0.42)	0.0001	0.0009	0.05
PID_HIF2PATHWAY	0.45	0.32	0.57	0.45 (0.32,0.57)	<.0001	0.0002	0.23	0.3	0.16	0.43	0.3 (0.16, 0.43)	<.0001	0.0009	0.12
PID_P38_MKK3_6PATHWAY	0.46	0.32	0.57	0.46 (0.32,0.57)	<.0001	0.0002	0.18	0.24	0.1	0.38	0.24 (0.1, 0.38)	0.0012	0.0054	0.11
WP_CORI_CYCLE	0.46	0.33	0.57	0.46 (0.33,0.57)	<.0001	0.0002	0.37	0.38	0.25	0.5	0.38 (0.25, 0.5)	<.0001	0.0009	0.19
REACTOME_TRANSCRIPTIONAL_REGULATION_OF_WHITE_ADIPOCYTE_DIFFERENTIATION	0.48	0.35	0.59	0.48 (0.35,0.59)	<.0001	0.0002	0.09	0.23	0.09	0.37	0.23 (0.09, 0.37)	0.0019	0.0078	0.05
KEGG_RIG_I_LIKE_RECEPTOR_SIGNALING_PATHWAY	0.49	0.36	0.6	0.49 (0.36,0.6)	<.0001	0.0002	0.16	0.35	0.22	0.48	0.35 (0.22, 0.48)	<.0001	0.0009	0.13
WP_TRANSCRIPTIONAL_CASCADE_REGULATING_ADIPOGENESIS	0.5	0.37	0.61	0.5 (0.37,0.61)	<.0001	0.0002	0.34	0.32	0.18	0.45	0.32 (0.18, 0.45)	<.0001	0.0009	0.27
PID_HIF1_TFPATHWAY	0.52	0.39	0.62	0.52 (0.39,0.62)	<.0001	0.0002	0.23	0.36	0.22	0.48	0.36 (0.22, 0.48)	<.0001	0.0009	0.11
KEGG_GALACTOSE_METABOLISM	0.54	0.42	0.65	0.54 (0.42,0.65)	<.0001	0.0002	0.22	0.39	0.26	0.51	0.39 (0.26, 0.51)	<.0001	0.0009	0.15
