# Supplementary material for: Co-alterations of circadian clock gene transcripts in human placenta in preeclampsia
Source: Sci Rep. 2022 Oct 25;12:17856. doi: 10.1038/s41598-022-22507-3 (PMC9596722; doi:10.1038/s41598-022-22507-3)
Supplement: Supplementary file 3 — Supplementary Table S4. [file 41598_2022_22507_MOESM3_ESM.xlsx]

## Sheet: Sheet1
pathway	r	Fisher_z	lowCL	highCL	p	raw_p	fdr	logFC	AveExpr	t	P_Value	adj_P_Val	B
REACTOME_INTRA_GOLGI_TRAFFIC	-0.53231	-0.59336	-0.679194	-0.344418	<.0001	9.9e-05	0.0007	-0.154226	0.00879066	-3.32213	0.00134743	0.0739804	-1.1065
REACTOME_RAB_GEFS_EXCHANGE_GTP_FOR_GDP_ON_RABS	-0.47482	-0.51628	-0.635469	-0.27477	<.0001	9.9e-05	0.0007	-0.132949	0.0109893	-3.90048	0.000198554	0.025903	0.58907
KEGG_SNARE_INTERACTIONS_IN_VESICULAR_TRANSPORT	-0.43914	-0.47117	-0.6078	-0.23257	<.0001	9.9e-05	0.0007	-0.155988	0.013942	-3.11027	0.00258861	0.0962797	-1.67762
BIOCARTA_IGF1MTOR_PATHWAY	-0.39858	-0.42196	-0.575843	-0.185526	0.0004	0.0004	0.0019	-0.156581	0.0134908	-3.4882	0.000792649	0.0522242	-0.639376
REACTOME_PEXOPHAGY	-0.39361	-0.41606	-0.571886	-0.179823	0.0005	0.0005	0.0022	-0.24577	0.0210213	-4.00365	0.000138454	0.0228053	0.910815
WP_NANOPARTICLE_TRIGGERED_AUTOPHAGIC_CELL_DEATH	-0.38965	-0.41138	-0.56873	-0.175293	0.0006	0.0006	0.0023	-0.186662	0.0147395	-4.03498	0.000123965	0.0219895	1.00958
REACTOME_RAB_REGULATION_OF_TRAFFICKING	-0.34973	-0.36514	-0.53662	-0.130134	0.0023	0.0023	0.0068	-0.132342	0.00827196	-3.76077	0.000320697	0.0345938	0.162262
REACTOME_VXPX_CARGO_TARGETING_TO_CILIUM	-0.34082	-0.35502	-0.529376	-0.120173	0.003	0.003	0.0078	-0.167692	0.0189203	-3.51633	0.000723359	0.0507037	-0.558604
REACTOME_TRANSLATION_OF_REPLICASE_AND_ASSEMBLY_OF_THE_REPLICATION_TRANSCRIPTION_COMPLEX	-0.34011	-0.35422	-0.528799	-0.119384	0.003	0.003	0.0078	-0.191609	0.00996892	-3.1494	0.00229927	0.089918	-1.57428
WP_AUTOPHAGY	-0.32015	-0.33182	-0.512473	-0.097249	0.0055	0.0055	0.0126	-0.150913	0.0163045	-3.37533	0.00113881	0.0656524	-0.958666
REACTOME_COPI_MEDIATED_ANTEROGRADE_TRANSPORT	-0.30866	-0.31907	-0.50301	-0.084603	0.0076	0.0076	0.0157	-0.126842	0.00771972	-3.43709	0.00093484	0.0582633	-0.784898
REACTOME_ER_TO_GOLGI_ANTEROGRADE_TRANSPORT	-0.28036	-0.28807	-0.479496	-0.053757	0.0159	0.0159	0.0308	-0.107516	0.00410098	-3.23873	0.00174804	0.0844311	-1.33472
REACTOME_VITAMIN_B5_PANTOTHENATE_METABOLISM	-0.27757	-0.28505	-0.477167	-0.050745	0.0171	0.0171	0.0312	-0.196522	0.0221142	-3.74487	0.000338465	0.0345938	0.114339
BIOCARTA_MTOR_PATHWAY	-0.24929	-0.25465	-0.453354	-0.02039	0.0331	0.0331	0.0513	-0.16754	0.0206936	-3.50621	0.000747583	0.0507037	-0.587698
WP_FOLATE_METABOLISM	0.24763	0.25289	0.018624	0.451949	0.0344	0.0344	0.052	0.15101	-0.00159016	3.59099	0.000566219	0.0480792	-0.342026
PID_GLYPICAN_1PATHWAY	0.25341	0.25906	0.02479	0.456844	0.0302	0.0302	0.048	0.182539	-0.00247296	3.62652	0.000503366	0.0457694	-0.237825
WP_OVERVIEW_OF_NANOPARTICLE_EFFECTS	0.26182	0.26806	0.033784	0.463938	0.0249	0.0249	0.0406	0.188705	-0.00254767	3.51044	0.000737369	0.0507037	-0.575549
WP_SELENIUM_MICRONUTRIENT_NETWORK	0.27193	0.27895	0.04466	0.472443	0.0196	0.0196	0.0328	0.163755	-0.0069752	3.88653	0.000208391	0.025903	0.545966
REACTOME_ACTIVATION_OF_PPARGC1A_PGC_1ALPHA_BY_PHOSPHORYLATION	0.27507	0.28234	0.048044	0.475073	0.0182	0.0182	0.0313	0.212293	0.00431343	3.70092	0.00039256	0.0377185	-0.0173382
KEGG_AMINO_SUGAR_AND_NUCLEOTIDE_SUGAR_METABOLISM	0.27581	0.28314	0.048843	0.475693	0.0178	0.0178	0.0313	0.125924	-0.00115523	3.18177	0.00208308	0.089918	-1.48808
BIOCARTA_TID_PATHWAY	0.27821	0.28574	0.051434	0.4777	0.0168	0.0168	0.0312	0.198241	-0.0152327	3.47297	0.000832716	0.0533401	-0.682892
REACTOME_TYPE_I_HEMIDESMOSOME_ASSEMBLY	0.28952	0.29804	0.063691	0.487136	0.0126	0.0126	0.0252	0.295601	-0.0156887	4.18377	7.29e-05	0.0148682	1.48531
REACTOME_SYNTHESIS_SECRETION_AND_INACTIVATION_OF_GLUCAGON_LIKE_PEPTIDE_1_GLP_1	0.30844	0.31883	0.084364	0.50283	0.0076	0.0076	0.0157	0.193493	-0.0201059	3.33039	0.00131283	0.0738388	-1.08365
KEGG_GLYCOSPHINGOLIPID_BIOSYNTHESIS_GLOBO_SERIES	0.31533	0.32645	0.091929	0.508504	0.0063	0.0063	0.014	0.193222	-0.0136388	3.51667	0.000722565	0.0507037	-0.557634
KEGG_GLYCOLYSIS_GLUCONEOGENESIS	0.32814	0.34074	0.106081	0.519024	0.0044	0.0044	0.0105	0.168137	-0.00745845	3.8969	0.000201034	0.025903	0.578005
WP_GALANIN_RECEPTOR_PATHWAY	0.33029	0.34315	0.108462	0.520781	0.0041	0.0041	0.0102	0.200204	-0.0117061	3.73918	0.000345038	0.0345938	0.0972496
PID_DELTA_NP63_PATHWAY	0.34221	0.35659	0.121728	0.530511	0.0028	0.0028	0.0078	0.126109	-0.0050181	3.20224	0.00195631	0.089918	-1.4332
WP_GLYCOLYSIS_IN_SENESCENCE	0.35046	0.36597	0.130952	0.537213	0.0022	0.0022	0.0068	0.410571	-0.0455464	5.08817	2.33e-06	0.00269044	4.58485
PID_INTEGRIN_A9B1_PATHWAY	0.35966	0.3765	0.141285	0.54466	0.0016	0.0016	0.0052	0.204528	-0.0131207	3.96666	0.000157656	0.024237	0.794831
PID_SYNDECAN_4_PATHWAY	0.36771	0.38577	0.150365	0.551152	0.0012	0.0012	0.0041	0.164081	2.25e-05	3.18437	0.00206657	0.089918	-1.48112
KEGG_FRUCTOSE_AND_MANNOSE_METABOLISM	0.38363	0.40431	0.168425	0.563922	0.0007	0.0007	0.0026	0.184697	-0.013842	3.79172	0.000288641	0.0332803	0.255902
REACTOME_REVERSIBLE_HYDRATION_OF_CARBON_DIOXIDE	0.3867	0.40792	0.17193	0.566379	0.0006	0.0006	0.0023	0.195651	-0.0108904	3.23033	0.00179407	0.0844311	-1.35747
REACTOME_ACTIVATION_OF_AMPK_DOWNSTREAM_OF_NMDARS	0.40341	0.42771	0.191072	0.579673	0.0003	0.0003	0.0016	0.18552	-0.000358861	3.61903	0.000516048	0.0457694	-0.259868
WP_PHOTODYNAMIC_THERAPYINDUCED_HIF1_SURVIVAL_SIGNALING	0.4038	0.42818	0.191525	0.579985	0.0003	0.0003	0.0016	0.237341	-0.0145801	4.67092	1.19e-05	0.00686099	3.11391
WP_ASPIRIN_AND_MIRNAS	0.41924	0.44677	0.209371	0.592191	0.0002	0.0002	0.0012	0.274254	-0.00559552	4.18155	7.34e-05	0.0148682	1.47814
KEGG_ARACHIDONIC_ACID_METABOLISM	0.43997	0.47219	0.233541	0.608447	<.0001	9.9e-05	0.0007	0.140128	-0.00883068	3.11461	0.00255495	0.0962797	-1.66622
PID_HIF1_TFPATHWAY	0.44187	0.47455	0.235774	0.609933	<.0001	9.9e-05	0.0007	0.222235	-0.00841163	4.77394	8.01e-06	0.00615622	3.47106
WP_COMPUTATIONAL_MODEL_OF_AEROBIC_GLYCOLYSIS	0.4501	0.48482	0.245447	0.616341	<.0001	9.9e-05	0.0007	0.380663	-0.0162357	4.35678	3.87e-05	0.0111688	2.05172
BIOCARTA_ACH_PATHWAY	0.45933	0.49646	0.256351	0.623506	<.0001	9.9e-05	0.0007	0.244749	-0.0208678	4.59515	1.59e-05	0.00732488	2.85392
WP_GLYCOLYSIS_AND_GLUCONEOGENESIS	0.49654	0.5447	0.30084	0.652112	<.0001	9.9e-05	0.0007	0.261663	-0.014422	5.20814	1.44e-06	0.00269044	5.01911
WP_CORI_CYCLE	0.52243	0.57968	0.332306	0.671758	<.0001	9.9e-05	0.0007	0.320494	-0.0279034	4.30044	4.77e-05	0.0122126	1.86576
